# Supplementary material for: Salicylic Acid Modulates Volatile Organic Compound Profiles During CEVd Infection in Tomato Plants
Source: Metabolites. 2025 Feb 6;15(2):102. doi: 10.3390/metabo15020102 (PMC11857198; doi:10.3390/metabo15020102)
Supplement: Supplementary file 1 [file metabolites-15-00102-s001.zip]

Archive with 1 entries (1 files):
- metabolites-3421874-supplementary.pdf
